# Supplementary material for: Saliva as a useful tool for evaluating upper mucosal antibody response to influenza
Source: PLoS One. 2022 Feb 7;17(2):e0263419. doi: 10.1371/journal.pone.0263419 (PMC8820602; doi:10.1371/journal.pone.0263419)
Supplement: S1 Data — (XLSX) [file pone.0263419.s001.xlsx]

## Sheet: Sheet1
		STable 1 Saliva IgA antibodies in H1N1-infected					(Supporting data for Fig. 2)
		total IgA (mg/ml)			specific IgA (ng/ml)			specific IgA (ng/ml) / 1 mg total IgA/ml
	ID	pre	early	late	pre	early	late	pre	early	late
	2003	51.285	65.553	63.772	8.6	12.35	17.8	0.16769	0.188397	0.279119
	2005	39.776	46.005	33.021	40.1	252	64.9	1.00815	5.47767	1.96542
	2006	11.82	43.035	50.522	5.19	3.88	21.72	0.439086	0.0901592	0.429912
	2007	19.048	49.731	41.747	18.76	3359	471	0.98488	67.5434	11.2822
	2008	35.898	37.473	9.384	15.82	42	7.05	0.440693	1.12081	0.751279
	2013	28	35.9	32.7	78.6	121	166	0.295357	4.45682	2.51682
	2016	23.1	19.4	32.6	26.2	393	222	0.34632	12.8351	2.11656
		STalbe 2 Saliva IgA antibodies in vaccinated					(Supporting data for Fig. 3)
		total IgA (mg/ml)		specific IgA (ng/ml)		specific IgA (ng/ml) / 1 mg total IgA/ml
	ID	pre	post	pre	post	pre	post
	V01	83.4115	143.367	141.707	117.502	1.699	0.82
	V02	119.433	45.6729	83.5247	36.3775	0.699	0.796
	V03	62.1659	88.5849	24.2045	26.845	0.389	0.303
	V04	66.6498	109.003	26.405	19.8037	0.396	0.182
	V05	65.1589	31.5855	55.1095	86.2143	0.186	0.248
	V06	82.6754	79.1413	15.4045	19.5884	0.224	0.079
	V07	53.6698	151.572	12.0024	12.0024	0.107	0.096
	V08	78.2305	144.294	8.36786	13.883	0.378	0.149
	V09	56.2982	258.69	21.3	38.6063	0.109	0.079
	V10	424.582	262.913	46.4292	20.8213	0.299	0.063
	V11	107.57	104.499	32.119	6.59286	0.846	2.73
		Stable 3 Saliva IgA antibodies in close contacts					(Supporting data for Fig. 4b)
		total IgA (mg/ml)			specific IgA (ng/ml)			specific IgA (ng/ml) / 1 mg total IgA/ml
	ID	pre	early	late	pre	early	late	pre	early	late
	A	na	31	35	na	390	108	na	12.58	3.086
	B	28	35.9	32.7	6	160	82.3	0.295	4.45683	2.51682
	C	na	na	37	na	na	164	na	na	4.43243
		na: not available
